# Supplementary material for: Human Personality Is Associated with Geographical Environment in Mainland China
Source: Int J Environ Res Public Health. 2022 Aug 30;19(17):10819. doi: 10.3390/ijerph191710819 (PMC9517826; doi:10.3390/ijerph191710819)
Supplement: Supplementary file 1 [file ijerph-19-10819-s001.zip]

Archive with 1 entries (1 files):
- ijerph-1867590-supplementary.pdf
